# Supplementary material for: Revealing Potential Bioactive Compounds and Mechanisms of Lithospermum erythrorhizon against COVID-19 via Network Pharmacology Study
Source: Curr Issues Mol Biol. 2022 Apr 19;44(5):1788–809. doi: 10.3390/cimb44050123 (PMC9164027; doi:10.3390/cimb44050123)
Supplement: Supplementary file 1 [file cimb-44-00123-s001.zip]

Archive with 4 entries (4 files):
- Supplementary Table S1.csv
- Supplementary Table S2.csv
- Supplementary Table S3.csv
- Supplementary Table S4.csv
