# Supplementary material for: Revealing Potential Bioactive Compounds and Mechanisms of Lithospermum erythrorhizon against COVID-19 via Network Pharmacology Study
Source: Curr Issues Mol Biol. 2022 Apr 19;44(5):1788–809. doi: 10.3390/cimb44050123 (PMC9164027; doi:10.3390/cimb44050123)
Supplement: Supplementary file 1 [file cimb-44-00123-s001.zip › Supplementary Table S1.csv]

SEA (Similarity Ensemble Approach) : 550 targets	STP (SwissTargetPrediction) : 712 targets
ACER2	GSR
GPR139	CYP11B1
AOC3	CYP11B2
SCN4A	CA2
GABRB1	ADRA2A
SLC22A6	ADRA2B
CES2	CA4
TAAR1	HDAC3
SLC6A2	EGLN1
CES1	SLC6A1
DBH	GABRA1
MME	GABRB2
CPN1	GABRG2
CYP2D6	GABRA3
SLC6A4	GABBR2
NAALAD2	GABBR1
LAP3	GABRR1
CPA3	SLC6A11
ADSS	SLC22A6
RNPEP	SLC6A13
BBOX1	ALOX5
CPA1	CA7
PLA2G10	CA1
BHMT	CA6
ENPEP	MMP9
PGD	CA12
FOLH1	MMP1
KISS1R	MMP2
GRIK1	PTPN1
TLR2	CA14
GRIK3	CA9
CA6	CA5B
CA5B	CA5A
CA5A	CA3
CA3	AKR1B1
CA7	ESR2
CA14	AKR1B10
MMP9	HCAR2
MMP1	MIF
MMP2	CA13
CA9	NQO2
CA12	TLR4
CA1	ESR1
CA2	SLC6A2
PTPN1	MAPK1
NR0B2	AKR1C4
RHOA	TPMT
AKR1C3	NGFR
APP	SYK
TUBB1	FYN
MAPT	LCK
QDPR	APP
GLO1	KDM4E
NFKB1	KDM4A
ESR1	EGFR
AKR1B10	CTBP2
DNM1	MAOB
ABCG2	PTGS1
AKR1C4	PIK3CB
IGBP1	CYP1A2
IGBP2	CYP2C9
IGBP4	CYP3A4
IGBP6	CYP2C19
PTPsigma	PIK3CA
HSPD1	KDM3A
TTR	KDM6B
NFE2L2	FTO
TUBB3	KDM4C
IKBKG	ELANE
MAOB	MMP8
ERCC1	F3
ERCC4	HSD11B1
GABRR2	NFE2L2
TH	STAT3
IGFBP5	PPARA
SNCA	CNR2
NSD2	FAAH
EP300	TRPV1
JUN	SOAT1
FUT7	SOAT2
ALPG	DNMT3B
CYP1B1	AKT1
TNFRSF1A	ERN1
FOS	MMP3
AKR1B1	MTOR
KDM4E	PIK3CG
PTPN11	PDE7A
ALPI	HDAC6
F3	MME
BACE1	HDAC8
RARB	HDAC1
CA4	MMP7
DAPK2	CHEK1
MAOA	WEE1
CYP26B1	HDAC2
HDAC2	NCOR2
ODC1	HDAC11
GSTA1	HDAC10
EGFR	PIM1
GNB1	ADAM17
RARA	SMARCA2
STK17B	HSP90AB1
MAPK4	ANPEP
ALPL	PDK1
ALOX15	ECE1
IGFBP3	RORC
PSMD14	BMP1
PTGER3	TUBB1
XDH	CFD
PTGER4	MYLK
HSPA1A	GSK3A
NOX4	CDK2
CISD1	PIM2
ESR2	MARK1
NQO2	CCND1
PTGER2	CCNE2
HCAR2	PRKACA
CAMKK2	MAOA
PLAA	MMP16
SLC15A1	MMP14
CNOT7	CCNB3
SIGMAR1	ALPL
ANPEP	PPIA
HMOX1	ADAMTS5
SLC7A5	ADAMTS4
DAGLA	SPHK2
FDPS	MMP12
FFAR1	SPHK1
FFAR4	F10
FUCA1	THRA
G6PC	MAPK14
CTBP2	HDAC5
SLC18A2	HDAC7
DAO	HDAC9
GRIN2B	CDK4
EPHX1	PARP1
RNASEH1	VCP
UPP1	ABL1
MIF	CDK1
MLYCD	CCNE1
ALDH3A1	ADORA1
FAAH	SRC
P2RX4	GUSB
KDM6B	PLK1
SLC18A3	PIK3CD
ADA	PRKDC
RCOR1	HCK
BCL2A1	PI4KB
IDO1	LNPEP
CTRB1	HSD17B2
LTB4R	ABCG2
ALDH1A1	NR4A1
GLI2	IMPDH1
GLI1	TNF
SOAT2	AURKB
ERN1	MAPKAPK2
CYP1A1	CSNK1G1
TOP2A	RPS6KA1
KCNB1	GRM4
TRPM5	ROCK1
CA13	KCNA3
IGF2R	ERBB2
GFER	FLT1
CYP2A6	FGFR1
KLF5	HSD17B3
MPO	CDK5R1
DYRK4	EZR
SHBG	DBF4
RELA	CDC7
SLC37A4	CDK5
ALOX5	CCNB1
PASK	CCNB2
CAMK2A	IKBKB
CBR1	HMOX1
KCNMA1	MTNR1A
DUSP3	MTNR1B
PTPN6	GSK3B
CSNK1G3	EDNRA
TLR9	MET
DYRK1A	MDM2
SGK2	CPB1
GCLC	CTSL
GGH	TTK
ACE2	EDNRB
PLA2G5	P2RX3
ACE	NR3C1
LPAR3	PGR
P2RY10	TBXA2R
LPAR4	CNR1
LPAR6	CAPN1
GPR174	NR3C2
GPR34	GCGR
LPAR1	FCER2
PRKCA	PGGT1B
LPAR2	MMP13
SLC25A20	ITK
PAM	CCR1
POLM	AURKA
OXER1	ADAM33
POLH	CSF1R
GNAI1	HTR6
ADH7	SIGMAR1
GNAI3	HSP90AA1
POLK	QRFPR
SELP	SLC6A3
PAFAH1B2	OPRL1
EPHX2	COMT
PLA2G4C	PYGL
PDCD4	KCNA5
FABP3	SLC22A12
PPM1A	FLT3
SLCO2A1	PTGS2
KDM5A	SCN9A
GNAO1	GABRB3
PRKCE	GABRA5
CNR1	FNTA
ENPP2	FNTB
NOD1	NAT1
POLL	TTR
TRPV1	ALPG
TNF	CDC25B
VEGFA	PLAA
ACP1	GABRA2
HMGCR	HSD11B2
CNR2	PTGES
ADH1B	CYP17A1
LPAR5	CES2
MGLL	NR1H3
HSD17B3	CYP19A1
PLA2G2A	HMGCR
SPHK1	FABP4
HAO1	TERT
SLC22A8	FABP3
PLCG2	FABP5
PPARG	FABP1
POLB	PRKCD
SPHK2	SHBG
A1PR2	PRKCQ
APEX1	AKR1C3
CDC25B	AKR1C2
PPARA	AKR1C1
NAAA	PPARD
KAT5	PTGER2
PTPN13	PTGIR
IARS	PTPN2
KAT2B	NLRP3
PTPRC	FFAR1
HSP90AA1	CTRC
POLA1	EPAS1
BCL9	PTPN6
NR1H3	PPARG
NR1H2	ACACB
PTPN2	PTPN13
GPBAR1	PTPRC
PLA2GB	F2
CD81	AR
HSD11B2	CES1
IL1B	TAS2R31
PLCG1	CCNT1
HSD11B1	PTPRF
PTPRF	PLA2G1B
PDE1B	PRKCA
MPEG1	NR1H2
PLA2G2C	SERPINA6
PLA2G4B	NR1I3
COL4A3BP	ADH1A
GGPS1	ADH1C
PAOX	G6PD
SMPD2	CTSK
APHK1	VDR
S1PR2	NPC1L1
PLA2A	NR1H4
GBA2	GPBAR1
THRA	POLB
ADH1C	SQLE
THRB	LSS
CDC25C	SLC6A4
ADH1A	SCD
ASAH1	NOS2
PGA5	HRH3
S1PR3	HRH4
GBA	TNKS
S1PR4	LIMK2
CDC25A	IMPDH2
CHRNA2	C5AR1
TRPA1	HTR2A
DPYD	NAAA
CHAT	NPY5R
RBBP9	SLC9A1
GRM4	GRM5
GABRQ	QPCT
KDM7A	YES1
CYP4F2	EPHB4
PHF8	ALOX5AP
GSTK1	RARA
SLC6A11	SLC6A9
SLCOA1	KDR
KDM2A	NTRK1
KDM4A	HIPK1
KDM4C	HTR2C
GABBR2	PARP2
GABBR1	JAK2
GABRR1	ROCK2
FABP4	MCL1
GSR	KIF11
KDM5C	BCL2
NR1H4	PDE5A
SPTLC1	CHRNA4
SPTLC2	CHRNA7
GPR183	F2R
HDAC1	CASR
HDAC8	OPRD1
TRPM2	BRPF1
PARP15	AOC3
HDAC5	CHUK
HDAC6	PDE6D
HDAC9	NAMPT
HDAC4	CRHR1
HDAC3	KIT
CYSLTR1	ABHD6
AHR	LIPE
HDAC7	GRIA2
HDAC10	CD38
PPARD	GRIN2B
KCNK2	GRIN1
PTGES	CALCRL
PARP14	PFKFB3
MTNR1A	RAMP1
MTNR1B	CHRNB2
RYR2	POLA1
MB	ESRRA
TPMT	ESRRB
HSD17B10	ADCY10
PDK4	ALOX12
AKR1C2	HSD17B1
TAS1R1	ALK
PDK3	SLC22A2
KCNK9	STS
KLK14	HTR1B
TAS1R3	HTR1A
SLC16A3	HTR7
TAS2R31	GPER1
SENP7	LTB4R
KCND3	ALOX15
2A	HTR2B
KCNA2	PTK2
BAZ2B	GPR18
PDK1	IGF1R
HSD17B2	ADRB3
GUSB	GPR55
TAS1R2	OPRM1
KCNA4	OPRK1
FADS1	CYP24A1
CYP1A2	TYR
CALM1	NOS1
PLAT	RXRA
SELE	ACP1
STS	PDE4D
KCNA1	CD81
KLK7	PREP
NOX1	PRKCH
MITF	PTPN11
PHLPP2	CYP51A1
TSPO	CDC25A
CHRNG	MAPK3
PLAU	TOP1
CHRNB1	SAE1
KCNA3	TLR9
CHRND	PTGER4
H4	CHRM2
CLK1	GRIK1
CYP2C19	GRIK2
CHRNA1	SRD5A2
IL2	RORA
ERCC5	BCHE
ACR	BACE1
STAT1	UBA2
SLC22A12	FABP2
KLK5	CPT1A
SLC22A1	UGT2B7
slc22a8	KDM2A
ATG4B	PHF8
PLA2G1B	KDM5C
SLCSLC7A5	MPEG1
CASP5	PLA2G4A
CAPN1	SLC1A1
TOP1	PTGFR
GPR84	DCK
PLA5	TRPM8
SELL	SHH
SLCA11	DRD2
GSTM1	TRPA1
TBXAS1	ADH1B
S1PR5	CYP2A6
TBXA2R	CHRM4
PTGIR	CHRM5
PLA2G4A	CHRM1
PTGFR	CHRM3
GPR35	RELA
S1PR1	MGLL
CPT2	ADH4
ADAM12	DYRK1A
CTDSP1	GRM1
SLC1A1	METAP1
RLA	GRM2
NDUFAB1	LRRK2
NDUFAF1	DYRK1B
NDUFA1	RPS6KA3
NDUFA2	P2RX7
NDUFA3	S1PR1
NDUFA4	RAF1
NDUFA5	BRAF
NDUFA6	KDM4D
NDUFA7	APH1B
NDUFA8	PSEN1
NDUFA9	APH1A
NDUFA10	NCSTN
NDUFA11	PSENEN
NDUFA12	PSEN2
NDUFA13	EP300
NDUFB1	FASN
NDUFB2	KCNMA1
NDUFB3	CISD1
NDUFB4	PIM3
NDUFB5	MB
NDUFB6	ACHE
NDUFB7	ASF1A
NDUFB8	PLEC
NDUFB9	CSNK1A1
NDUFB10	CSNK1D
NDUFB11	PTPN22
NDUFC1	ADAM9
NDUFC2	EIF2AK2
NDUFAF2	MAPK8
NDUFAF3	PDE4A
NDUFAF4	PDE4B
NDUFS1	PDE4C
NDUFS2	KDM1A
NDUFS3	TACR1
NDUFS4	FAP
NDUFS5	PITRM1
NDUFS6	HDAC4
NDUFS7	PDF
NDUFS8	TNKS2
NDUFV1	MMP10
NDUFV2	RPS6KA2
NDUFV3	CLK1
NDUFV4	ADRA2C
MT-ND1	ADORA2A
MT-ND2	DUSP3
MT-ND3	ADORA2B
MT-ND4L	PLA2G7
MT-ND5	HAO1
MT-ND6	GSTK1
NDUFA4L2	LTA4H
DHCR7	NR0B2
TRPM8	CDC45
AHBG	CYP26A1
PTPN7	CYP26B1
DRD1	RARG
SLC22A3	RARB
CCND3	FFAR4
ALOX12	CACNA2D1
EBP	RXRG
MET	RXRB
CYP24A1	SLC16A1
CYP27A1	GLRA1
G6PD	ABCC1
CYP11B1	ABCB1
ABCC2	EPHX2
TBX2AR	PLG
PIN4	RORB
LTA4H	HNF4A
PRME1	BIRC2
CHRM1	HCRTR2
ABHD11	HCRTR1
NMUR2	NR1D1
CHRM2	CMA1
KCNQ4	CXCR2
MAN2B1	TACR3
CHRM3	PIK3R1
CCR5	EPHB2
CHRM4	PDE10A
SLC6A1	CCR4
SLC6A3	CASP3
CHRM5	CASP7
MRGPRX1	ATP4B
NMUR1	ATP4A
KCNQ1	SLC2A1
PER2	ADCY1
PRMT6	GBA
OPRL1	PAK4
UGT2B7	CASP8
PABPC1	CASP1
CARM1	TRAP1
CYP2J2	DUT
CHRNA7	PIK3C2A
KCNQ2	PIK3C2G
HRH1	PIP4K2C
HCN4	DAPK3
LYPLA2	DAPK1
LYPLA1	JAK1
ABCB1	CDK7
KCNN1	DAPK2
HTR2B	CSNK2A1
PDE3B	CSNK2A2
PDE3A	CLK2
KCNN2	CLK3
QPCTL	DYRK2
IGFBP1	CDC42BPA
IGFBP2	HIPK2
IGFBP4	HIPK3
GNG2	PIK3C2B
MARK4	RIOK2
RARG	MAP3K19
RXRB	PAK3
RXRG	PAK2
RBP4	PAK1
RXRA	KCNJ1
RORB	MAP3K8
RORA	TYMS
MSR1	TK1
MPG	ADORA3
SLC47A2	MAP2K1
TCF4	FKBP1A
TYR	VEGFA
SOAT1	FADS1
KCNH3	CBR1
TLR8	DAO
SMAD3	DCTPP1
RORC	SRD5A1
CXCL8	GPR84
NPY5R	CHRNA3
NLRP1	METAP2
CASR	MPI
IFNAR1	PSMB5
NCEH1	TDO2
HPRT1	TLR7
MECP2	CHRNB4
KCNJ11	CYP1B1
HNF4A	AHR
RRM1	CYP1A1
RCE1	KAT2B
NISCH	TUBB3
MBD2	BRD9
RAD52	NQO1
BCHE	MAPT
PRKDC	PTGER1
NQO1	PTGDR
TUBB2B	IDO1
	PTGER3
	FDFT1
	SLC10A2
	SLC10A1
	PTGDR2
	AGTR1
	ITGAV
	THRB
	CCKBR
	UBLCP1
	ITGB3
	TOP2A
	GPR119
	CXCL8
	BCAT2
	PDPK1
	NOTUM
	PDGFRB
	NPY2R
	MGAT2
	GCK
	ASAH1
	KCNK3
	MAP3K5
	RBP4
	PTAFR
	CETP
	KCNQ3
	KCNQ2
	ICMT
	SLC18A2
	CYP2D6
	SLC18A3
	HRH1
	DRD3
	DRD4
	KCNH2
	CCR5
	EBP
	ADRA1A
	DRD1
	DRD5
	FUCA1
	TACR2
	ADRA1B
	HRH2
	ADRA1D
	REN
	CCR3
	MAPK11
	ACKR3
	PNP
	MAP3K12
	IKBKE
	TBK1
	PDE9A
	PDE1C
	EZH2
	MKNK2
	MKNK1
	PRKCB
	TRPV3
	CDK9
	GPR4
	NEK1
	MTAP
	HTR5A
	KCNK2
	H1F0
	HTR4
	CHRNB3
	CHRNA6
	NOS3
	CREBBP
	TBXAS1
	BDKRB2
	TYK2
	GALR3
	CTSH
	CTSC
	CTSF
	CTSS
	CTSV
	RGS4
	PABPC1
	XPO1
	MPO
	DNTT
	CTSD
	TGFBR1
	MMP25
	ADAM10
	CCNA2
	CCNA1
	PTPsigma
	NOD1
	GNRHR
	CYP27B1
	MCHR1
	GRK2
	ILK
	EEF2K
	DUSP1
	DNM1
	CXCR4
	AURKC
	YWHAG
	MMP15
	ENPP2
	SLC27A4
	MMP26
	TSPO
	INMT
	BRD4
	EIF2AK3
	EPHX1
	PORCN
	CDK3
	PLK2
	NCOR1
	ACACA
	TRIM24
	MMP17
	ADAM12
	SLC29A1
	CTSB
	PBRM1
	SMARCA4
	ACE
	MGAM
	LIPC
	LIPG
	CAPNS1
	ADH7
	PAOX
	HSPA1A
	PTK2B
	ALDH1A1
	ALDH3A1
	ALDH2
	JAK3
	MAPK9
	ADK
	TAAR1
	UTS2R
	KIF20A
	PTK6
	ELOVL6
	SLC5A7
	CASP6
	IL6
	GLUL
	CTSG
	OXER1
	PTGES2
	ITGAL
	ICAM1
	ITGB2
	PRKAG1
	PRKAB1
	PRKAA2
	HPRT1
