# Supplementary material for: Revealing Potential Bioactive Compounds and Mechanisms of Lithospermum erythrorhizon against COVID-19 via Network Pharmacology Study
Source: Curr Issues Mol Biol. 2022 Apr 19;44(5):1788–809. doi: 10.3390/cimb44050123 (PMC9164027; doi:10.3390/cimb44050123)
Supplement: Supplementary file 1 [file cimb-44-00123-s001.zip › Supplementary Table S2.csv]

The overlapping targets between SEA and STP : 249 targets
AOC3
SLC22A6
CES2
TAAR1
SLC6A2
CES1
MME
CYP2D6
SLC6A4
GRIK1
CA6
CA5B
CA5A
CA3
CA7
CA14
MMP9
MMP1
MMP2
CA9
CA12
CA1
CA2
PTPN1
NR0B2
AKR1C3
APP
TUBB1
MAPT
ESR1
AKR1B10
DNM1
ABCG2
AKR1C4
PTPsigma
TTR
NFE2L2
TUBB3
MAOB
EP300
ALPG
CYP1B1
AKR1B1
KDM4E
PTPN11
F3
BACE1
RARB
CA4
DAPK2
MAOA
CYP26B1
HDAC2
EGFR
RARA
ALPL
ALOX15
PTGER3
PTGER4
HSPA1A
CISD1
ESR2
NQO2
PTGER2
HCAR2
PLAA
SIGMAR1
ANPEP
HMOX1
FFAR1
FFAR4
FUCA1
CTBP2
SLC18A2
DAO
GRIN2B
EPHX1
MIF
ALDH3A1
FAAH
KDM6B
SLC18A3
IDO1
LTB4R
ALDH1A1
SOAT2
ERN1
CYP1A1
TOP2A
CA13
CYP2A6
MPO
SHBG
RELA
ALOX5
CBR1
KCNMA1
DUSP3
PTPN6
TLR9
DYRK1A
ACE
PRKCA
OXER1
ADH7
EPHX2
FABP3
CNR1
ENPP2
NOD1
TRPV1
TNF
VEGFA
ACP1
HMGCR
CNR2
ADH1B
MGLL
HSD17B3
SPHK1
HAO1
PPARG
POLB
SPHK2
CDC25B
PPARA
NAAA
PTPN13
KAT2B
PTPRC
HSP90AA1
POLA1
NR1H3
NR1H2
PTPN2
GPBAR1
CD81
HSD11B2
HSD11B1
PTPRF
MPEG1
PAOX
THRA
ADH1C
THRB
ADH1A
ASAH1
GBA
CDC25A
TRPA1
GRM4
PHF8
GSTK1
SLC6A11
KDM2A
KDM4A
KDM4C
GABBR2
GABBR1
GABRR1
FABP4
GSR
KDM5C
NR1H4
HDAC1
HDAC8
HDAC5
HDAC6
HDAC9
HDAC4
HDAC3
AHR
HDAC7
HDAC10
PPARD
KCNK2
PTGES
MTNR1A
MTNR1B
MB
TPMT
AKR1C2
TAS2R31
PDK1
HSD17B2
GUSB
FADS1
CYP1A2
STS
TSPO
KCNA3
CLK1
CYP2C19
SLC22A12
PLA2G1B
CAPN1
TOP1
GPR84
TBXAS1
TBXA2R
PTGIR
PLA2G4A
PTGFR
S1PR1
ADAM12
SLC1A1
TRPM8
DRD1
ALOX12
EBP
MET
CYP24A1
G6PD
CYP11B1
LTA4H
CHRM1
CHRM2
CHRM3
CCR5
CHRM4
SLC6A1
SLC6A3
CHRM5
OPRL1
UGT2B7
PABPC1
CHRNA7
KCNQ2
HRH1
ABCB1
HTR2B
RARG
RXRB
RXRG
RBP4
RXRA
RORB
RORA
TYR
SOAT1
RORC
CXCL8
NPY5R
CASR
HPRT1
HNF4A
BCHE
PRKDC
NQO1
