# Supplementary material for: Revealing Potential Bioactive Compounds and Mechanisms of Lithospermum erythrorhizon against COVID-19 via Network Pharmacology Study
Source: Curr Issues Mol Biol. 2022 Apr 19;44(5):1788–809. doi: 10.3390/cimb44050123 (PMC9164027; doi:10.3390/cimb44050123)
Supplement: Supplementary file 1 [file cimb-44-00123-s001.zip › Supplementary Table S3.csv]

COVID 19-related targets : 356 targets
KEAP1
ALB
ATP6AP1
BACH1
BLVRA
BLVRB
CAT
CPOX
EDN1
FECH
FTH1
FTL
GPX1
GPX4
GSR
GTF2F2
HMOX1
IDE
MAF
NFE2L2
SLC11A2
NUP88
PRDX1
POLR2B
SOD1
SOD2
PRDX2
TF
TFAM
TFRC
UROD
UROS
EIF4H
NUP214
NCOA4
ABCG2
PRDX6
NUP58
DCAF7
SIGMAR1
TXNRD2
ATP5MG
PRDX3
SPART
NUP210
SIRT3
NUP62
PRDX5
TXN2
MAT2B
FLVCR1
SLC40A1
SLC15A3
NUP54
CYCS
STEAP3
DNAJC11
CAND1
MCOLN1
MIB1
ATP13A3
ZNF503
NEK9
ALG11
SLC6A19
CCL3
AGT
AGTR1
AGTR2
NR0B1
AKT1
ANPEP
ANXA1
APAF1
FASLG
ATF4
BAD
BAX
BCL2
BCL2L1
BDKRB1
BDKRB2
BID
BSG
BST2
C1QA
C1QB
C1QC
LDLRAD4
CASP1
CASP3
CASP7
CASP8
CASP9
CBFB
CD2
CD3E
CD3G
CD247
CD4
CD8A
CD8B
CEBPA
CEBPB
CEBPD
CEBPE
CEBPG
CFTR
CHUK
CMA1
CCR5
CPA3
CPB1
CPB2
ATF2
CRP
MAPK14
CTSD
CTSG
CTSL
CTSZ
CYP11B2
ACE
DDIT3
DDX1
S1PR1
S1PR3
EIF2S1
EIF4E
ENPEP
ERN1
FABP2
FCGR1A
FCGR2A
FCGR2B
FCGR3A
FOS
MTOR
FYN
GP1BA
NR3C1
GSTA2
GSTM1
GZMH
HDAC1
HLA-DRA
HLA-DRB1
HLA-DRB4
HLA-DRB5
HMGB1
IFI27
IFNAR1
IFNAR2
IGHE
IGHG1
IGHG2
IGHG4
IGLC2
IGLL1
IKBKB
IL1B
IL2
IL2RA
IL6
IL6R
IL6ST
CXCL8
IL17A
CXCL10
IRF3
ITGAL
JAK1
JUN
JUNB
KNG1
KPNA2
LCK
SMAD2
SMAD3
MAS1
MCL1
MAP3K4
NR3C2
MME
MYD88
PPP1R12A
PPP1R12B
NEDD4
NFKB1
NFKBIA
NOS2
NOS3
OAS1
OAS2
OAS3
OPRD1
OPRM1
FURIN
PHB
PIK3C3
PPARA
PPARG
PPIA
PPP1CA
PPP1CB
PPP1CC
PPP1R1A
PPP1R2
PPP1R3A
PPP1R3C
PPP1R3D
PPP1R7
PPP1R8
PPP1R10
MAPK1
MAPK3
MAPK8
MAPK11
MAPK9
MAPK10
MAPK13
MAP2K6
MAP2K7
EIF2AK2
PTGS1
PTGS2
RAF1
RELA
REN
RPS6KA1
RPS6KA2
RPS6KA3
S100A7
MAPK12
CCL2
MAP2K4
SGTA
STAT1
STAT2
MAP3K7
ELOC
ELOB
PPP1R11
TGFB1
TGFBR1
TGFBR2
THBD
TMPRSS2
TNF
TRAF3
TRAF6
TYK2
VEGFA
XBP1
ZAP70
ULK1
CUL2
IKBKG
BECN1
S1PR4
MBTPS1
RIPK1
FADD
NR1I2
NAE1
UBA3
FCGR2C
ATG12
EIF2AK3
ISG15
IKBKE
ULK2
ATG13
RB1CC1
RBX1
BCL2L11
CEBPZ
ATP6AP2
CALCRL
IRF9
PRG3
ATG7
PHB2
ATF6
PPP1R13B
PADI4
DDX58
PPP1R15A
IL17RA
PPP1R16B
PPP1R14B
BBC3
TRBC1
TRAC
PYCARD
TBK1
PIK3R4
Tmprss2
TLR7
MBTPS2
ZFYVE1
S1PR5
TLR9
PPP1R12C
PPP1R14D
ATG16L1
WIPI1
PPP1R9A
NKRF
PMEPA1
MAVS
ACE2
IFIH1
MMP25
MPP5
ATG3
Ace2
PPP1R3B
ZYG11B
PPP1R14C
ATG10
EIF2A
PPP1R1B
MAP1LC3A
PPP1R9B
IL17RC
AOPEP
PPP1R15B
PPP1R16A
PPP1R3F
PPP1R3E
PPP1R14A
IL17F
NLRP3
ATG4A
TICAM1
PPP1R1C
PIKFYVE
TPCN2
TREML4
Ace2
PTPRS
PPP1R3G
E- envelope protein
MMP5
S - surface glycoprotein
ORF3a
E - envelope protein
M- membrane glycoprotein
ORF6
ORF7a
ORF7b
N - nucleocapsid phosphoprotein
ORF10
ORF8
ORF1ab
