# Supplementary material for: Revealing Potential Bioactive Compounds and Mechanisms of Lithospermum erythrorhizon against COVID-19 via Network Pharmacology Study
Source: Curr Issues Mol Biol. 2022 Apr 19;44(5):1788–809. doi: 10.3390/cimb44050123 (PMC9164027; doi:10.3390/cimb44050123)
Supplement: Supplementary file 1 [file cimb-44-00123-s001.zip › Supplementary Table S4.csv]

The final 19 overlapping targets related to COVID-19
GSR
HMOX1
NFE2L2
ABCG2
SIGMAR1
ANPEP
CCR5
ACE
S1PR1
ERN1
HDAC1
CXCL8
MME
PPARA
PPARG
RELA
TNF
VEGFA
TLR9
